# Supplementary material for: The success and effectiveness of miniscrew-assisted rapid palatal expansion are age- and sex-dependent
Source: Clin Oral Investig. 2021 Nov 25;26(3):2993–3003. doi: 10.1007/s00784-021-04281-0 (PMC8898235; doi:10.1007/s00784-021-04281-0)
Supplement: Supplementary file 1 — Supplementary file1 (XLSX 39 KB) [file 784_2021_4281_MOESM1_ESM.xlsx]

## Sheet: T0-T1
Pt. No.		age	gender	Separation	Nonseparation	appliance
158	7459758	6	F	1		R
107	8475185	8	F	1		SR
184	7772482	8	F	1		R
203	8819212	8	M	1		R
103	7832438	9	F	1		SR
109	8415833	9	F	1		SR
125	7547869	9	M	1		SR
126	5149228	9	F	1		SR
163	8382437	9	F	1		R
183	7886021	9	M	1		R
104	8488720	10	F	1		SR
108	8475183	10	F	1		SR
147	8193934	10	F	1		SR
209	10051340	10	F	1		R
105	8087508	11	F	1		SR
106	5033287	11	F	1		SR
124	8184997	11	M	1		SR
146	7937824	11	F	1		SR
148	5091651	11	F	1		SR
166	8620888	11	M	1		R
172	6484388	11	M	1		R
207	10061116	11	M	1		R
10	7306222	12	F	1		SR
115	5249916	12	M	1		SR
154	5421553	12	F	1		SR
159	8381948	12	F	1		R
178	8672289	12	F	1		R
195	8821622	12	F	1		R
8	7308750	13	F	1		SR
102	5687210	13	M	1		SR
143	7609054	13	F	1		SR
167	8605980	13	F	1		R
189	5954810	13	F	1		R
191	8826792	13	F	1		R
206	5706919	13	F		1	R
212	10138605	13	M		1	R
5	7307414	14	F	1		SR
52	5999691	14	F	1		SR
55	7322140	14	F	1		SR
66	5686479	14	M	1		SR
89	4398822	14	M	1		SR
135	4192306	14	M	1		SR
144	8261718	14	F	1		SR
149	8244476	14	F	1		SR
179	7543344	14	F	1		R
208	7912193	14	F	1		R
59	5875531	15	F	1		SR
67	3586707	15	F	1		SR
72	5197771	15	M	1		SR
119	8289595	15	F	1		SR
142	5340148	15	F	1		SR
155	7894548	15	M	1		SR
201	8826797	15	F	1		R
213	4183264	15	M	1		R
219	4305947	15	F	1		R
30	5378134	16	M	1		SR
57	7190142	16	F	1		SR
69	5683488	16	F	1		SR
83	7666211	16	M	1		SR
90	4083056	16	F	1		SR
96	7724714	16	F	1		SR
117	4604784	16	F	1		SR
145	7273367	16	F	1		SR
157	8357091	16	M	1		R
14	5030147	17	F	1		SR
22	4415640	17	M	1		SR
63	5670476	17	F	1		SR
75	8526990	17	F	1		SR
85	3898960	17	M	1		SR
133	8216730	17	M	1		SR
139	3960534	17	M	1		SR
3	7317822	18	F	1		SR
9	7308640	18	M	1		SR
18	4265948	18	F	1		SR
28	5353401	18	F	1		SR
33	5022100	18	F	1		SR
38	7550141	18	M	1		SR
81	7368274	18	F	1		SR
86	8558776	18	M	1		SR
97	8051794	18	F	1		SR
113	7228728	18	M	1		SR
118	5993760	18	F	1		SR
121	8360767	18	F	1		SR
123	5359522	18	F	1		SR
128	3481290	18	M	1		SR
134	3289063	18	M	1		SR
174	3763953	18	M	1		R
186	8771120	18	M		1	R
194	4354809	18	F	1		R
196	8824414	18	F	1		R
200	8818810	18	F	1		R
1	7094845	19	F	1		SR
6	4366498	19	M	1		SR
15	5052419 0966607	19	F		1	SR
27	5233700	19	F	1		SR
31	5419383	19	F	1		SR
42	7524934	19	F	1		SR
65	3960532	19	F	1		SR
68	5708211	19	F		1	SR
71	7169733	19	M	1		SR
101	8476622	19	M	1		SR
110	7933302	19	F	1		SR
114	8289947	19	F	1		SR
127	8156938	19	M		1	SR
131	8362416	19	F	1		SR
153	3395078	19	F	1		SR
161	8378512	19	M	1		R
165	8380562	19	F	1		R
168	8617154	19	F	1		R
188	7735834	19	F	1		R
214	10152661	19	M	1		R
216	10165488	19	F	1		R
12	5013033	20	M	1		SR
19	5194889	20	M	1		SR
20	5103907	20	F	1		SR
24	5039766	20	F		1	SR
34	2676733	20	F	1		SR
44	7462838	20	F	1		SR
54	7441521	20	F	1		SR
64	5702651	20	M		1	SR
100	7525169	20	F	1		SR
120	8256146	20	M	1		SR
137	7307900	20	M		1	SR
141	8250329	20	F	1		SR
162	8254897	20	M	1		R
169	7694583	20	M		1	R
198	8798825	20	F	1		R
26	5186090	21	M	1		SR
32	5450990	21	F	1		SR
46	3560000	21	M	1		SR
77	8348426	21	M	1		SR
98	8363693	21	M		1	SR
138	5137746	21	F	1		SR
170	3019637	21	M	1		R
177	8608357	21	M		1	R
4	7296312	22	M	1		SR
7	7322429	22	M	1		SR
13	5009717	22	F	1		SR
16	5122739	22	F	1		SR
36	5466271	22	M		1	SR
39	5723932	22	M		1	SR
41	7159667	22	M	1		SR
43	7613830	22	M	1		SR
62	2146584	22	M		1	SR
70	5609516	22	F	1		SR
80	3363515	22	M		1	SR
82	3735174	22	M		1	SR
87	8448670	22	M		1	SR
95	8473630	22	M		1	SR
112	8194914	22	F		1	SR
130	8277067	22	M	1		SR
140	7289457	22	F	1		SR
176	6350487	22	M		1	R
185	8706679	22	M		1	R
193	5987328	22	M		1	R
45	7548224	23	M		1	SR
48	7359410	23	M	1		SR
51	7421383	23	F	1		SR
60	3669787	23	F	1		SR
61	5989429	23	M		1	SR
74	7032557	23	F	1		SR
111	7852757	23	F	1		SR
129	5114182	23	F	1		SR
151	8202128	23	M		1	SR
160	8385842	23	M		1	R
204	10030993	23	M	1		R
2	7299915	24	F	1		SR
23	5040087	24	M		1	SR
47	7464836	24	M		1	SR
76	8444875	24	F	1		SR
78	7725927	24	M	1		SR
88	5528277	24	M	1		SR
99	8493506	24	M	1		SR
116	8271967	24	F	1		SR
156	8395111	24	M		1	R
175	8211025	24	F	1		R
190	8828401	24	M		1	R
215	8715526	24	M		1	R
29	5508494	25	M	1		SR
40	5081892	25	F	1		SR
56	5144122	25	M	1		SR
73	3117267	25	M		1	SR
37	7503619	26	M	1		SR
53	7416059	26	F	1		SR
58	7445871	26	F	1		SR
79	2363427	26	M	1		SR
180	8718113	26	M		1	R
25	5332018	27	F	1		SR
173	5745382	27	M		1	R
192	8821189	27	M		1	R
210	3671410	27	M	1		R
17	4269855	28	M	1		SR
21	5091582	28	M		1	SR
92	5918813	28	F	1		SR
182	8718192	28	F	1		R
218	4176143	28	F	1		R
49	5532708	29	F	1		SR
136	3010850	29	F	1		SR
150	3763685	30	M		1	SR
171	2293622	30	M		1	R
217	2324174	30	F	1		R
11	2562263	31	F	1		SR
202	1913684	31	F	1		R
164	8383937	33	M		1	R
91	8391603	34	M		1	SR
122	8296362	34	F		1	SR
132	8339516	35	F	1		SR
152	4104964	36	F	1		SR
84	8436600	37	F		1	SR
50	2311216	38	F	1		SR
93	8465009	38	M		1	SR
35	7080476	42	F	1		SR
94	7784665	45	F	1		SR
199	3789401	46	F	1		R
197	3864366	60	F	1		R
				171	44

## Sheet: T2 
Pt. No.		age	gender	screw exp(mm)	screw slot(mm)	sut exp(mm)	ratio(%) exp slot	appliance
158	7459758	6	F	6.28	2.28	2.29	44.95	R
107	8475185	8	F	9.19	0.43	6.4	73.06	SR
184	7772482	8	F	6.79	2.21	3.31	42.22	R
203	8819212	8	M	8.35	2.27	6.01	83.8262	R
103	7832438	9	F	6.17	0.43	3.69	64.29	SR
109	8415833	9	F	10.65	2.28	6.66	70.37	SR
125	7547869	9	M	7.79	0.48	6.24	85.36	SR
126	5149228	9	F	7.63	2.27	4.33	67.14	SR
163	8382437	9	F	8.87	2.28	6.34	82.5	R
183	7886021	9	M	8.26	2.28	4.21	52.55	R
104	8488720	10	F	7.93	2.28	3.51	52.04	SR
108	8475183	10	F	9.17	0.45	7.71	88.42	SR
147	8193934	10	F	6.22	0.43	5.86	101.209	SR
209	10051340	10	F	5.06	2.27	1.16	29.9	R
105	8087508	11	F	8.63	2.4	4.85	65.7	SR
106	5033287	11	F	6.56	2.23	4.67	86.48	SR
124	8184997	11	M	9.43	0.43	5.53	61.44	SR
146	7937824	11	F	7.21	2.45	4.21	70.92	SR
148	5091651	11	F	3.42	2.38	2.08	95.31	SR
166	8620888	11	M	10.11	2.28	4.28	47.96	R
172	6484388	11	M	10.42	2.27	6.43	69.59	R
207	10061116	11	M	8.4	2.24	5.48	75.7408	R
10	7306222	12	F	6.17	2.29	3.22	66.11	SR
115	5249916	12	M	9.48	2.25	5.67	68.23	SR
154	5421553	12	F	7.5	0.35	5.28	73.85	SR
159	8381948	12	F	6.68	2.29	4.6	94.87	R
178	8672289	12	F	6.01	2.24	3.27	64.49	R
195	8821622	12	F	7.53	2.3	4.38	69.17	R
8	7308750	13	F	6.92	2.14	4.74	84.9	SR
102	5687210	13	M	5.1	2.19	2.53	63.87	SR
143	7609054	13	F	8.82	0.6	4.54	55.23	SR
167	8605980	13	F	8.75	2.23	5.53	72.86	R
189	5954810	13	F	9.13	2.28	2.9	37.36	R
191	8826792	13	F	7.07	2.25	4.46	76.09	R
5	7307414	14	F	8.19	2.36	4.6	66.07	SR
52	5999691	14	F	5.33	2.17	2.87	68.3073	SR
55	7322140	14	F	8.29	2.06	4.64	58.19	SR
66	5686479	14	M	6.95	2.08	5.42	89.61	SR
89	4398822	14	M	9.98	2.37	6.87	78.54	SR
135	4192306	14	M	7.41	0.43	5.36	76.79	SR
144	8261718	14	F	8.69	2.33	5.35	56.27	SR
149	8244476	14	F	4.64	2.28	2.28	66	SR
179	7543344	14	F	6.22	2.54	2.38	54.07	R
208	7912193	14	F	7.98	2.32	4.12	60.8244	R
59	5875531	15	F	9.58	2.21	3.97	47.09	SR
67	3586707	15	F	8.49	2.05	6.28	84.59	SR
72	5197771	15	M	8.18	2.28	4.93	70.48	SR
119	8289595	15	F	8.3	2.22	3.47	48.56	SR
142	5340148	15	F	9.3	2.25	3.6	44.28	SR
155	7894548	15	M	10	0.4	6.15	64.06	SR
201	8826797	15	F	3.2	2.25	1.31	64.53	R
213	4183264	15	M	7.93	2.27	6	88.8942	R
219	4305947	15	F	6.54	2.3	3.41	63.8099	R
30	5378134	16	M	7.34	1.95	4.72	66.98	SR
57	7190142	16	F	5.56	2.17	3.79	85.5222	SR
69	5683488	16	F	5.42	2.09	3.8	87.695	SR
83	7666211	16	M	10.3	2.23	5.45	59.63	SR
90	4083056	16	F	9.35	2.2	3.69	44.97	SR
96	7724714	16	F	7.35	2.31	3.9	63.43	SR
117	4604784	16	F	8.5	2.23	2.79	38.01	SR
145	7273367	16	F	7.76	2.23	2.6	39.39	SR
157	8357091	16	M	9.77	2.21	9.03	100.12	R
14	5030147	17	F	6.94	2.36	3.42	59.87	SR
22	4415640	17	M	6.49	2.05	3.57	65.82	SR
63	5670476	17	F	7.25	2.14	4.78	77.89	SR
75	8526990	17	F	7.95	2.2	2.76	40.55	SR
85	3898960	17	M	4	2.28	1.29	45.84	SR
133	8216730	17	M	6.44	2.23	2.83	53.59	SR
139	3960534	17	M	8.96	2.24	5.04	64.66	SR
3	7317822	18	F	8.79	2.42	3.95	52.45	SR
9	7308640	18	M	5.18	2.36	2.36	59.7	SR
18	4265948	18	F	7.52	2.15	3.51	54.83	SR
28	5353401	18	F	6.07	2.17	3.32	67.18	SR
33	5022100	18	F	10.62	2.38	2.79	29.74	SR
38	7550141	18	M	9.82	2.22	7.56	87.24	SR
81	7368274	18	F	10.51	2.32	3.4	36.54	SR
86	8558776	18	M	10.42	2.24	4.65	50.24	SR
97	8051794	18	F	5.1	2.31	2.44	62.58	SR
113	7228728	18	M	9.47	2.27	6.73	81.19	SR
118	5993760	18	F	5.4	2.31	2.7	64.3	SR
121	8360767	18	F	7.62	2.41	3.39	53.24	SR
123	5359522	18	F	8.7	2.32	4.42	58.98	SR
128	3481290	18	M	6.56	2.23	2.19	40.55	SR
134	3289063	18	M	5.56	2.28	2.15	49.15	SR
174	3763953	18	M	9.61	2.37	3.07	69.4	R
194	4354809	18	F	9.22	2.27	2.19	25.86	R
196	8824414	18	F	9.23	2.3	3.03	32.53	R
200	8818810	18	F	3.8	2.23	1.57	53.42	R
1	7094845	19	F	7.15	2.34	2.25	37.92	SR
6	4366498	19	M	8.44	2.36	3.52	48.8	SR
27	5233700	19	F	6.67	2.18	2.1	37.9308	SR
31	5419383	19	F	7.91	2.12	4.16	49.82	SR
42	7524934	19	F	8.94	2.12	6.27	74.42	SR
65	3960532	19	F	5.29	1.9	3.5	79.29	SR
71	7169733	19	M	8.57	2.27	2.49	33.7	SR
101	8476622	19	M	10.21	2.36	3.17	35.29	SR
110	7933302	19	F	8.72	0.35	4.16	49.7	SR
114	8289947	19	F	5.53	2.33	2.14	49.56	SR
131	8362416	19	F	7.76	2.29	3.62	55.11	SR
153	3395078	19	F	7.32	2.31	1.61	26.31	SR
161	8378512	19	M	8.11	2.32	3	43.46	R
165	8380562	19	F	7.52	2.32	3.01	47.67	R
168	8617154	19	F	5.36	2.32	1.84	44.3	R
188	7735834	19	F	8.57	2.38	5.04	68.16	R
214	10152661	19	M	6.86	2.31	1.77	31.28	R
216	10165488	19	F	7.3	2.29	1.18	19.32	R
12	5013033	20	M	7.88	2.36	1.9	28.56	SR
19	5194889	20	M	8.46	2.07	4.29	58.1	SR
20	5103907	20	F	7.97	2.36	5.32	78.9	SR
34	2676733	20	F	7.62	2.1	4.65	71.23	SR
44	7462838	20	F	6.68	2.35	2.85	52.22	SR
54	7441521	20	F	7.74	2.2	3.06	46.39	SR
100	7525169	20	F	9.09	2.27	2.83	35.78	SR
120	8256146	20	M	5.87	2.27	1.46	31.13	SR
141	8250329	20	F	8.64	2.15	1.59	21.14	SR
162	8254897	20	M	6.69	2.23	3.26	58.95	R
198	8798825	20	F	5.3	2.28	1.7	38.95	R
26	5186090	21	M	8.57	2.05	2.26	30.12	SR
32	5450990	21	F	10.42	2.17	3.36	36.16	SR
46	3560000	21	M	9.32	2.14	5.24	63.85	SR
77	8348426	21	M	10.37	2.21	3.76	40.78	SR
138	5137746	21	F	8.27	0.4	5.96	75.73	SR
170	3019637	21	M	7.47	2.27	3.04	48.33	R
4	7296312	22	M	10.02	2.24	3.46	39.07	SR
7	7322429	22	M	8.75	2.32	1.85	24.52	SR
13	5009717	22	F	9.18	2.36	2.92	36.72	SR
16	5122739	22	F	4.35	2.13	2.13	65.69	SR
41	7159667	22	M	6.56	2.26	3.89	72.24	SR
43	7613830	22	M	6.18	2.1	2.13	41.86	SR
70	5609516	22	F	8.45	2.26	3.57	49.07	SR
130	8277067	22	M	7.46	2.27	0.99	15.77	SR
140	7289457	22	F	5.6	2.2	1.46	32.76	SR
48	7359410	23	M	7.9	2.17	1.85	27.32	SR
51	7421383	23	F	8.9	2.26	2.94	38.06	SR
60	3669787	23	F	10.13	2.17	2.8	31.11	SR
74	7032557	23	F	8.23	0.43	5.02	64.36	SR
111	7852757	23	F	6.44	2.36	2.36	45.27	SR
129	5114182	23	F	7.4	2.23	3.13	50.16	SR
204	10030993	23	M	7.58	2.31	1.76	27.59	R
2	7299915	24	F	8.47	2.31	2.73	37.56	SR
76	8444875	24	F	8.4	2.28	2.98	41.31	SR
78	7725927	24	M	9.6	2.23	2.27	26.89	SR
88	5528277	24	M	7.68	2.23	3.3	50.61	SR
99	8493506	24	M	10.54	2.21	6.22	25.46	SR
116	8271967	24	F	6.31	2.28	1.15	22.44	SR
175	8211025	24	F	10.3	2.33	3.72	43.27	R
29	5508494	25	M	9.95	2.09	5.42	61.15	SR
40	5081892	25	F	8.59	2.26	3.12	42.08	SR
56	5144122	25	M	9.35	2.26	2.8	34.25	SR
37	7503619	26	M	9.85	2.17	6.14	70.4	SR
53	7416059	26	F	6.42	2.17	3.22	60.85	SR
58	7445871	26	F	6.28	2.05	3.32	63.67	SR
79	2363427	26	M	10	2.27	2.22	25.17	SR
25	5332018	27	F	5.2	2.14	1.5	36.7	SR
210	3671410	27	M	7.39	2.26	2.58	41.51	R
17	4269855	28	M	9.35	2.37	1.52	18.72	SR
92	5918813	28	F	10.05	2.22	3.7	41.59	SR
182	8718192	28	F	6.71	2.29	2	33.99	R
218	4176143	28	F	2.29	2.48	28.74	9.82	R
49	5532708	29	F	4.94	2.11	1.98	51.52	SR
136	3010850	29	F	5.3	2.3	0.68	16.57	SR
217	2324174	30	F	7.81	2.25	1.39	20.93	R
11	2562263	31	F	7.02	2.26	1.92	32.85	SR
202	1913684	31	F	3.76	2.33	0.4	46.28	R
132	8339516	35	F	8.24	2.27	2.35	33.29	SR
152	4104964	36	F	6.08	2.29	0.71	14.52	SR
50	2311216	38	F	9.7	2.09	5.98	69.43	SR
35	7080476	42	F	9	2.1	1.1	13.91	SR
94	7784665	45	F	9.73	2.28	2.76	32.3	SR
199	3789401	46	F	7.92	2.27	2.56	30.03	R
197	3864366	60	F	9	2.3	2.78	34.21	R

## Sheet: T2 Reproducibility
Pt. No.		age	gender	screw exp(mm)	screw slot(mm)	sut exp(mm)
158	7459758	6	F	6.26	2.28	2.29
107	8475185	8	F	9.33	0.43	6.25
103	7832438	9	F	6.28	0.45	3.45
109	8415833	9	F	10.61	2.14	6.5
125	7547869	9	M	7.64	0.45	6
126	5149228	9	F	9.27	2.21	5.04
163	8382437	9	F	8.81	2.29	6.2
104	8488720	10	F	7.95	2.28	3.72
108	8475183	10	F	9.04	0.4	7.56
105	8087508	11	F	8.7	2.37	4.97
106	5033287	11	F	9.62	2.2	4.32
124	8184997	11	M	9.46	0.43	5
146	7937824	11	F	6.88	2.45	3.85
148	5091651	11	F	5.63	2.28	3.18
166	8620888	11	M	10.08	2.28	4.07
172	6484388	11	M	10.16	2.24	5.27
115	5249916	12	M	9.48	2.25	4.93
154	5421553	12	F	7.76	0.43	5.27
102	5687210	13	M	4.93	2.25	2.25
143	7609054	13	F	8.79	0.5	4.61
167	8605980	13	F	8.77	2.33	4.47
5	7307414	14	F	8.13	2.3	4.23
89	4398822	14	M	10.13	2.55	6.49
135	4192306	14	M	7.56	0.4	5.5
149	8244476	14	F	4.47	2.33	1.67
59	5875531	15	F	9.85	2.35	3.45
67	3586707	15	F	8.28	2	6.09
72	5197771	15	M	8.28	2.28	3.79
119	8289595	15	F	8.36	2.22	3.73
142	5340148	15	F	9.63	2.25	3.78
155	7894548	15	M	10.11	0.46	5.93
83	7666211	16	M	10.07	2.25	5.32
90	4083056	16	F	9.44	2.1	3.88
96	7724714	16	F	7.35	2.31	3.96
117	4604784	16	F	8.69	2.14	2.79
145	7273367	16	F	7.76	2.33	2.29
14	5030147	17	F	6.79	2.43	3.14
22	4415640	17	M	6.44	1.82	3.16
63	5670476	17	F	7.27	2.12	4
75	8526990	17	F	7.97	2.27	2.1
85	3898960	17	M	6.52	2.25	2.68
133	8216730	17	M	6.49	2.25	2.99
139	3960534	17	M	8.88	2.22	4.83
3	7317822	18	F	8.76	2.45	4.08
9	7308640	18	M	5.24	2.34	2.3
18	4265948	18	F	8.67	2.86	3.56
28	5353401	18	F	6.13	2.23	2.97
33	5022100	18	F	10.19	1.99	2.69
38	7550141	18	M	9.81	2.21	7.35
81	7368274	18	F	10.35	2.21	3.4
86	8558776	18	M	10.33	2.23	4.72
97	8051794	18	F	5.08	2.44	2.05
113	7228728	18	M	9.47	2.25	6.63
118	5993760	18	F	5.47	2.22	2.8
121	8360767	18	F	7.44	2.1	3.48
123	5359522	18	F	8.73	2.41	4.54
128	3481290	18	M	6.52	2.29	2.25
134	3289063	18	M	5.54	2.22	2.15
1	7094845	19	F	7.13	2.3	2.32
6	4366498	19	M	8.21	2.22	3.73
71	7169733	19	M	8.61	2.2	2.65
101	8476622	19	M	10.29	2.33	3.65
110	7933302	19	F	8.86	0.47	4.98
114	8289947	19	F	5.58	2.27	1.65
131	8362416	19	F	7.66	2.2	4.72
153	3395078	19	F	7.34	2.37	1.55
161	8378512	19	M	8.16	2.33	2.53
165	8380562	19	F	7.51	2.4	2.57
168	8617154	19	F	5.36	2.29	1.9
12	5013033	20	M	7.8	2.22	1.93
19	5194889	20	M	8.56	2.08	4.69
20	5103907	20	F	7.81	2.35	5.24
34	2676733	20	F	7.52	1.96	4.19
44	7462838	20	F	6.75	2.28	3.35
54	7441521	20	F	7.74	2.02	3.08
100	7525169	20	F	9.09	2.33	3.1
120	8256146	20	M	5.82	2.25	1.94
141	8250329	20	F	8.75	2.3	1.71
162	8254897	20	M	6.72	2.45	3.3
26	5186090	21	M	8.76	2.04	2.19
32	5450990	21	F	10.43	2.07	2.85
77	8348426	21	M	10.41	2.27	3.1
138	5137746	21	F	8.15	0.4	6.25
170	3019637	21	M	7.54	2.49	2.99
4	7296312	22	M	10.01	2.36	3
7	7322429	22	M	8.72	2.43	1.93
13	5009717	22	F	9.43	2.39	2.22
16	5122739	22	F	4.26	2.07	2.19
41	7159667	22	M	6.75	2.14	4.5
43	7613830	22	M	6.15	2.25	2.03
70	5609516	22	F	8.51	2.15	3.59
130	8277067	22	M	7.56	2.29	1.05
140	7289457	22	F	5.62	2.3	1.4
48	7359410	23	M	7.83	2.15	1.93
51	7421383	23	F	8.59	2.09	2.9
60	3669787	23	F	10.21	2.05	2.62
74	7032557	23	F	8.04	0.41	4.9
111	7852757	23	F	6.45	2.33	2.2
129	5114182	23	F	7.64	2.4	4.19
2	7299915	24	F	8.42	2.4	2.56
76	8444875	24	F	8.21	1.99	2.88
78	7725927	24	M	10.06	2.15	2.1
88	5528277	24	M	7.62	2.29	3.8
116	8271967	24	F	6.3	2.22	1.2
29	5508494	25	M	10.15	2.11	6.91
40	5081892	25	F	8.46	2.17	2.55
56	5144122	25	M	9.32	2.21	2.78
37	7503619	26	M	9.66	2.25	6.14
58	7445871	26	F	6.31	1.93	3.15
79	2363427	26	M	10	2.26	2.18
25	5332018	27	F	5.63	2.07	2.03
17	4269855	28	M	9.4	2.35	2.19
92	5918813	28	F	10.09	2.18	3.82
49	5532708	29	F	4.99	1.98	2.14
136	3010850	29	F	5.24	2.28	0.5
11	2562263	31	F	6.98	2.29	2.32
132	8339516	35	F	8.31	2.33	2.66
152	4104964	36	F	5.94	2.29	0.6
35	7080476	42	F	8.83	2.07	0.94
94	7784665	45	F	9.78	2.37	2.99
